# Supplementary material for: Novel Hydrogen Sulfide (H2S)-Releasing BW-HS-101 and Its Non-H2S Releasing Derivative in Modulation of Microscopic and Molecular Parameters of Gastric Mucosal Barrier
Source: Int J Mol Sci. 2021 May 14;22(10):5211. doi: 10.3390/ijms22105211 (PMC8155842; doi:10.3390/ijms22105211)
Supplement: Supplementary file 1 [file ijms-22-05211-s001.zip]

Archive with 2 entries (2 files):
- Table S2_SwissTargetPrediction-BW-iHS-101.pdf
- Table S1_SwissTargetPrediction -BW-HS-101.pdf
